# Supplementary material for: Environmental flexibility does not explain metabolic robustness
Source: NPJ Syst Biol Appl. 2020 Nov 27;6:39. doi: 10.1038/s41540-020-00155-5 (PMC7695710; doi:10.1038/s41540-020-00155-5)
Supplement: Supplementary file 4 — Supplementary Data File 2 [file 41540_2020_155_MOESM4_ESM.csv]

YS__4,[5],12:i:-__08_1736
YS__48:z41:--__RKS3044
YS__60:r:z__11_01853
YS__60:r:z__11_01854
YS__60:r:z__11_01855
YS__62:z36:-__RKS2983
YS__62:z4,z23:-__RSK2980
YS__Abaetetuba__ATCC_35640
YS__Abony__0014
YS__Agona__24249
YS__Agona__392869_2
YS__Agona__460004_2_1
YS__Agona__SL483
YS__Albany__ATCC_51960
YS__Anatum__ATCC_BAA_1592
YS__Anatum__CDC_06_0532_strain_USDA_ARS_USMARC_1764
YS__Anatum__GT_01
YS__Anatum__USDA_ARS_USMARC_1175
YS__Anatum__USDA_ARS_USMARC_1676
YS__Anatum__USDA_ARS_USMARC_1677
YS__Anatum__USDA_ARS_USMARC_1727
YS__Anatum__USDA_ARS_USMARC_1728
YS__Anatum__USDA_ARS_USMARC_1735
YS__Anatum__USDA_ARS_USMARC_1736
YS__Anatum__USDA_ARS_USMARC_1765
YS__Anatum__USDA_ARS_USMARC_1766
YS__Anatum__USDA_ARS_USMARC_1781
YS__Anatum__USDA_ARS_USMARC_1783
YS__Antsalova__S01_0511
YS__Apapa__SA20060561
YS__Bardo__SA20113257
YS__Bareilly__CFSAN000189
YS__Bergen__ST350
YS__Blegdam__S_1824
YS__Borreze__SA20041063
YS__Bovismorbificans__3114
YS__Bredeney__CFSAN001080
YS____C629
YS__Cerro__CFSAN001588
YS__Cerro__serovar_Cerro_87
YS__Chester__ATCC_11997
YS__Choleraesuis__ATCC_10708
YS__Choleraesuis__C500
YS__Choleraesuis__SC_B67
YS__Crossness__1422_74
YS__Cubana__CFSAN002050
YS__Djakarta__S_1087
YS__Dublin__ATCC_39184
YS__Dublin__CT_02021853
YS__Dublin__SC50
YS__Enteritidis__18569
YS__Enteritidis__77_1427
YS__Enteritidis__CDC_2010K_0968
YS__Enteritidis__CMCC50041
YS__Enteritidis__Durban
YS__Enteritidis__EC20090135
YS__Enteritidis__EC20090193
YS__Enteritidis__EC20090195
YS__Enteritidis__EC20090332
YS__Enteritidis__EC20090531
YS__Enteritidis__EC20090641
YS__Enteritidis__EC20090698
YS__Enteritidis__EC20090884
YS__Enteritidis__EC20100100
YS__Enteritidis__EC20100103
YS__Enteritidis__EC20100130
YS__Enteritidis__EC20100131
YS__Enteritidis__EC20100134
YS__Enteritidis__EC20100325
YS__Enteritidis__EC20110221
YS__Enteritidis__EC20110223
YS__Enteritidis__EC20110353
YS__Enteritidis__EC20110354
YS__Enteritidis__EC20110355
YS__Enteritidis__EC20110356
YS__Enteritidis__EC20110357
YS__Enteritidis__EC20110358
YS__Enteritidis__EC20110359
YS__Enteritidis__EC20110360
YS__Enteritidis__EC20110361
YS__Enteritidis__EC20111095
YS__Enteritidis__EC20111174
YS__Enteritidis__EC20111175
YS__Enteritidis__EC20111510
YS__Enteritidis__EC20111514
YS__Enteritidis__EC20111515
YS__Enteritidis__EC20111554
YS__Enteritidis__EC20111561
YS__Enteritidis__EC20111576
YS__Enteritidis__EC20120002
YS__Enteritidis__EC20120003
YS__Enteritidis__EC20120005
YS__Enteritidis__EC20120007
YS__Enteritidis__EC20120008
YS__Enteritidis__EC20120219
YS__Enteritidis__EC20120229
YS__Enteritidis__EC20120240
YS__Enteritidis__EC20120356
YS__Enteritidis__EC20120469
YS__Enteritidis__EC20120496
YS__Enteritidis__EC20120497
YS__Enteritidis__EC20120544
YS__Enteritidis__EC20120548
YS__Enteritidis__EC20120555
YS__Enteritidis__EC20120581
YS__Enteritidis__EC20120590
YS__Enteritidis__EC20120597
YS__Enteritidis__EC20120686
YS__Enteritidis__EC20120687
YS__Enteritidis__EC20120722
YS__Enteritidis__EC20120734
YS__Enteritidis__EC20120738
YS__Enteritidis__EC20120765
YS__Enteritidis__EC20120773
YS__Enteritidis__EC20120774
YS__Enteritidis__EC20120775
YS__Enteritidis__EC20120776
YS__Enteritidis__EC20120917
YS__Enteritidis__EC20120918
YS__Enteritidis__EC20120925
YS__Enteritidis__EC20120929
YS__Enteritidis__EC20120963
YS__Enteritidis__EC20120968
YS__Enteritidis__EC20120970
YS__Enteritidis__EC20121175
YS__Enteritidis__EC20121542
YS__Enteritidis__EC20121671
YS__Enteritidis__EC20121672
YS__Enteritidis__EC20121744
YS__Enteritidis__EC20121746
YS__Enteritidis__EC20121747
YS__Enteritidis__EC20121748
YS__Enteritidis__EC20121750
YS__Enteritidis__EC20121751
YS__Enteritidis__EC20121753
YS__Enteritidis__EC20121765
YS__Enteritidis__EC20121812
YS__Enteritidis__EC20121825
YS__Enteritidis__EC20121826
YS__Enteritidis__EC20121969
YS__Enteritidis__EC20121970
YS__Enteritidis__EC20121976
YS__Enteritidis__EC20121986
YS__Enteritidis__EC20121989
YS__Enteritidis__EC20121990
YS__Enteritidis__EC20122022
YS__Enteritidis__EC20122026
YS__Enteritidis__EC20122031
YS__Enteritidis__EC20130348
YS__Enteritidis__FORC_007
YS__Enteritidis__OLF_00D989_87_1
YS__Enteritidis__OLF_SE2_98984_6
YS__Enteritidis__OLF_SE3_98983_4
YS__Enteritidis__P125109
YS__Enteritidis__SA19930684
YS__Enteritidis__SA19940857
YS__Enteritidis__SA19942384
YS__Enteritidis__SA19943269
YS__Enteritidis__SA19960848
YS__Enteritidis__SA19961622
YS__Enteritidis__SA19970510
YS__Enteritidis__SA19970769
YS__Enteritidis__SA19971331
YS__Enteritidis__SA19981522
YS__Enteritidis__SA19981857
YS__Enteritidis__SA19982831
YS__Enteritidis__SA19983126
YS__Enteritidis__SA19992322
YS__Enteritidis__SA19994216
YS__Enteritidis__SA20082034
YS__Enteritidis__SA20083456
YS__Enteritidis__SA20083636
YS__Enteritidis__SA20084644
YS__Enteritidis__SA20090435
YS__Enteritidis__SA20090877
YS__Enteritidis__SA20091739
YS__Enteritidis__SA20093421
YS__Enteritidis__SA20093430
YS__Enteritidis__SA20093538
YS__Enteritidis__SA20093543
YS__Enteritidis__SA20093784
YS__Enteritidis__SA20093788
YS__Enteritidis__SA20093950
YS__Enteritidis__SA20093977
YS__Enteritidis__SA20094079
YS__Enteritidis__SA20094350
YS__Enteritidis__SA20094352
YS__Enteritidis__SA20094383
YS__Enteritidis__SA20094389
YS__Enteritidis__SA20094521
YS__Enteritidis__SA20094642
YS__Enteritidis__SA20094682
YS__Enteritidis__SA20094803
YS__Enteritidis__SA20095309
YS__Enteritidis__SA20121703
YS__Enteritidis__SA20123395
YS__Enteritidis__SEE1
YS__Enteritidis__SEE2
YS__Enteritidis__SEJ
YS____FORC_019
YS__Gallinarum__287_91
YS__Gallinarum__9184
YS__Heidelberg__09_036813_1A
YS__Heidelberg__11_004736_1_7
YS__Heidelberg__12_4374
YS__Heidelberg__41578
YS__Heidelberg__A3ES40
YS__Heidelberg__A3EZ223
YS__Heidelberg__AMR588_04_00318
YS__Heidelberg__AMR588_04_00320
YS__Heidelberg__AMR588_04_00435
YS__Heidelberg__AMR588_04_00437
YS__Heidelberg__B182
YS__Heidelberg__CE_R2_11_0435
YS__Heidelberg__CFSAN002064
YS__Heidelberg__CFSAN002069
YS__Heidelberg__N13_01290
YS__Heidelberg__SA01AB09084001
YS__Heidelberg__SA02DT09004001
YS__Heidelberg__SA02DT10168701
YS__Heidelberg__SARA35
YS__Heidelberg__SH12_003
YS__Heidelberg__SH12_007
YS__Heidelberg__SH13_004
YS__Heidelberg__SH13_006
YS__Heidelberg__SH14_009
YS__Heidelberg__SH14_028
YS__Heidelberg__SL476
YS__Hillingdon__N1529_D3
YS__Infantis__1326_28
YS__Infantis__2014am_3028
YS__Infantis__FSIS1502169
YS__Infantis__FSIS1502916
YS__Infantis__N55391
YS__Inverness__ATCC_10720
YS__Java__NCTC5706
YS__Javiana__CFSAN001992
YS__Johannesburg__ST203
YS__Koessen__S_1501
YS__Krefeld__SA20030536
YS__Manchester__ST278
YS__Mbandaka__ATCC_51958
YS__Minnesota__ATCC_49284
YS__Montevideo__507440_20
YS__Montevideo__FCC0146
YS__Montevideo__USDA_ARS_USMARC_1903
YS__Montevideo__USDA_ARS_USMARC_1921
YS__Moscow__S_1843
YS__Muenster__0315
YS____N268_08
YS____NCTC_12419_culture_collection_SGSC:SARC11
YS__Newport__0007_33
YS__Newport__CDC_2010K_2159
YS__Newport__CFSAN001660
YS__Newport__CFSAN003887
YS__Newport__CFSAN003890
YS__Newport__CVM_21538
YS__Newport__CVM_21550
YS__Newport__CVM_21554
YS__Newport__CVM_22425
YS__Newport__CVM_22462
YS__Newport__CVM_22513
YS__Newport__CVM_N1543
YS__Newport__CVM_N18486
YS__Newport__Levine_15
YS__Newport__Levine_1
YS__Newport__SL254
YS__Newport__USDA_ARS_USMARC_1927
YS__Newport__USMARC_S31241
YS__Newport__WA_14882
YS__Nitra__S_1687
YS__Panama__ATCC_7378
YS__Pullorum__ATCC_9120
YS__Pullorum__CDC1983_67
YS__Pullorum__RKS5078
YS__Pullorum__S06004
YS__Pullorum__S44987
YS__Rubislaw__ATCC_10717
YS__Saintpaul__CFSAN004173
YS__Saintpaul__CFSAN004174
YS__Saintpaul__CFSAN004175
YS__Saintpaul__SARA26
YS__Schwarzengrund__CVM19633
YS__Senftenberg__775W
YS__Senftenberg__NCTC10384
YS__Sloterdijk__ATCC_15791
YS__Stanleyville__CFSAN000624
YS__Tennessee__CFSAN001387
YS__Tennessee__TXSC_TXSC08_19
YS__Thompson__ATCC_8391
YS__Thompson__CFSAN000738
YS__Thompson__RM1984
YS__Thompson__RM1986
YS__Thompson__RM6836
YS__Typhi__B_SF_13_03_195
YS__Typhi__CT18
YS__Typhimurium__138736
YS__Typhimurium__14028S
YS__Typhimurium__22495
YS__Typhimurium__22792
YS__Typhimurium__33676
YS__Typhimurium__798
YS__Typhimurium__81741
YS__Typhimurium__ATCC_13311
YS__Typhimurium__CDC_2009K_2059
YS__Typhimurium__CDC_2011K_0870
YS__Typhimurium__CFSAN001921
YS__Typhimurium__D23580
YS__Typhimurium__DT104
YS__Typhimurium__DT2
YS__Typhimurium__FORC_015
YS__Typhimurium__FORC_020
YS__Typhimurium__
YS__Typhimurium__L_3553
YS__Typhimurium__LT2
YS__Typhimurium__NC983
YS__Typhimurium__RM10607
YS__Typhimurium__RM10961
YS__Typhimurium__RM9437
YS__Typhimurium__SA972816
YS__Typhimurium__SARA13
YS__Typhimurium__SL1344
YS__Typhimurium__SL1344RX
YS__Typhimurium__SO2
YS__Typhimurium__SOHS_02_68
YS__Typhimurium__ST4_74
YS__Typhimurium__ST931R
YS__Typhimurium__T000240
YS__Typhimurium__U288
YS__Typhimurium__UK_1
YS__Typhimurium__USDA_ARS_USMARC_1808
YS__Typhimurium__USDA_ARS_USMARC_1810
YS__Typhimurium__USDA_ARS_USMARC_1878
YS__Typhimurium__USDA_ARS_USMARC_1880
YS__Typhimurium__USDA_ARS_USMARC_1896
YS__Typhimurium__USDA_ARS_USMARC_1898
YS__Typhimurium__USDA_ARS_USMARC_1899
YS__Typhimurium__USDA_ARS_USMARC_1908
YS__Typhimurium__USDA_ARS_USMARC_1910
YS__Typhimurium__VNP20009
YS__Typhimurium__yERS208985
YS__Typhimurium__yERS209010
YS__Typhimurium__yIY59
YS__Typhimurium__yIY62
YS__Typhimurium__yIY63
YS__Typhimurium__yIY64
YS__Typhimurium__yIY65
YS__Typhimurium__yIY66
YS__Typhimurium__yIY67
YS__Typhimurium__yIY68
YS__Typhimurium__yIY69
YS__Typhimurium__YU15
YS__Typhimurium__YU39
YS__Typhi__PM016_13
YS__Typhi__P_stx_12
YS__Typhi__Ty21a
YS__Typhi__Ty2
YS__Wandsworth__SA20092095
YS__Weltevreden__1655
YS__Weltevreden__2007_60_3289_1
YS__Weltevreden__9811262
YS__Weltevreden__99_3134
YS__Yovokome__S_1850
